# Supplementary material for: The Diagnostic Value of Circulating Cell-Free HPV DNA in Plasma from Cervical Cancer Patients
Source: Cells. 2022 Jul 11;11(14):2170. doi: 10.3390/cells11142170 (PMC9315636; doi:10.3390/cells11142170)
Supplement: Supplementary file 1 [file cells-11-02170-s001.zip]

Archive with 1 entries (1 files):
- cells-1805937-supplementary.pdf
